# Supplementary material for: Mouse and human antibodies bind HLA-E-leader peptide complexes and enhance NK cell cytotoxicity
Source: Commun Biol. 2022 Mar 28;5:271. doi: 10.1038/s42003-022-03183-5 (PMC8960791; doi:10.1038/s42003-022-03183-5)
Supplement: Supplementary file 4 — Supplementary Data 1 [file 42003_2022_3183_MOESM4_ESM.xlsx]

## Sheet: Sheet1
Ab ID	Isotype	VH gene	VH Mutation %	VK gene	VK Mutation %
3H4	IgM	1-18*01 F	1.04	14-111*01 F	2.51
13F11	IgM	6-6*01 F	1.361	6-32*01 F	0
10C10	IgM	1-18*01 F	1.04	6-25*01 F	7.168
2D6	IgM	1-26*01 F	1.39	4-59*01 F	1.81
