# Supplementary material for: Mouse and human antibodies bind HLA-E-leader peptide complexes and enhance NK cell cytotoxicity
Source: Commun Biol. 2022 Mar 28;5:271. doi: 10.1038/s42003-022-03183-5 (PMC8960791; doi:10.1038/s42003-022-03183-5)
Supplement: Supplementary file 7 — Supplementary Data 4 [file 42003_2022_3183_MOESM7_ESM.xlsx]

## Sheet: Figure 1c
	TE4						3H4
Ab concentration (ug/ml)	HLA-E/RL9HIV		HLA-E/RL9SIV		HLA-E/VL9		HLA-E/RL9HIV		HLA-E/RL9SIV		HLA-E/VL9
100	0.051	0.049	0.05	0.059	0.051	0.055	0.049	0.049	0.05	0.089	0.376	0.441
33.3333	0.046	0.046	0.055	0.057	0.054	0.045	0.046	0.049	0.048	0.049	0.321	0.364
11.1111	0.048	0.046	0.049	0.048	0.053	0.045	0.066	0.05	0.058	0.061	0.316	0.383
3.7037	0.05	0.048	0.049	0.047	0.056	0.047	0.05	0.049	0.061	0.047	0.237	0.292
1.23457	0.05	0.045	0.049	0.057	0.054	0.044	0.049	0.045	0.051	0.046	0.254	0.294
0.411523	0.05	0.044	0.067	0.046	0.076	0.045	0.046	0.045	0.045	0.046	0.152	0.19
0.137174	0.054	0.045	0.048	0.047	0.051	0.06	0.063	0.046	0.048	0.047	0.098	0.121
0.045725	0.054	0.046	0.047	0.045	0.046	0.047	0.058	0.044	0.047	0.053	0.061	0.068
0.015242	0.046		0.045		0.098		0.048	0.046	0.045	0.054	0.053	0.071
0.005081	0.057		0.052		0.067		0.047	0.063	0.045	0.049	0.053	0.051
0.0016935	0.045		0.047		0.051		0.046	0.046	0.053	0.044	0.059	0.047
0.0005645	0.051		0.052		0.054		0.046	0.045	0.045	0.045	0.047	0.052

## Sheet: Figure 3b-c
	Ab concentration and E:T ratio	10 ug/ml, 20:1		3 ug/ml, 20:1		10 ug/ml, 6:1		3 ug/ml, 6:1		10 ug/ml, 20:1		3 ug/ml, 20:1		10 ug/ml, 6:1		3 ug/ml, 6:1
	Cell line	293T/HLA-E-VL9	293T/HLA-E-VL9	293T/HLA-E-VL9	293T/HLA-E-VL9	293T/HLA-E-VL9	293T/HLA-E-VL9	293T/HLA-E-VL9	293T/HLA-E-VL9	293T	293T	293T	293T	293T	293T	293T	293T
Exp	Replicate	3H4	IgM	3H4	IgM	3H4	IgM	3H4	IgM	3H4	IgM	3H4	IgM	3H4	IgM	3H4	IgM
1	1	36.4595	28.3361	32.1868	33.0878	29.2277	16.4854	25.4956	18.6194	21.2338	22.0147	27.5879	23.9079	26.9726	15.6251	12.1403	14.9329
1	2	33.2538	25.3011	49.7376	25.9413	30.84	21.2987	20.9905	11.4824	15.8913	16.1043	20.2753	19.7783	20.299	12.1581	12.2054	8.31246
1	3	41.8988	27.0652	42.9326	17.8132	25.2869	13.1279	33.0072	9.36739	17.2639	19.6482	19.163	19.4233	21.4882	10.1643	17.4295	8.98692
2	1	32.504	12.4751	23.3197	8.33167	14.0158	5.87854	13.3576	3.58995	13.8987	12.7484	4.77035	7.78841	4.96825	3.38501	5.61145	2.18521
2	2	33.8353	9.46849	27.508	8.7505	14.8684	5.62425	13.7166	6.52174	16.0757	10.6209	7.29364	8.38212	4.12715	2.72945	5.61145	1.83887
2	3	32.9228	8.45134	26.9097	9.16933	14.0307	4.84643	7.97268	5.98325	8.98821	11.326	8.23369	6.60097	6.7494	3.28606	6.05673	0.0577224
3	1	39.9704	30.6382	38.3274	23.5021	25.8078	22.6423	24.5756	14.7997	22.146	18.9358	19.7924	29.3908	19.2674	21.69	17.4389	17.7889
3	2	30.5177	27.166	33.9571	16.9082	21.7003	20.6379	23.2612	12.7077	16.6237	18.8621	23.8409	28.8934	20.3589	17.3468	18.7147	18.5258
3	3	43.0757	31.6897	44.0067	20.375	26.339	28.2121	27.763	22.4178	24.0389	26.6089	26.8576	24.1817	19.2121	20.9899	15.7164	16.8494
4	1	15.997	9.58079	28.1464	14.0953	9.0307	12.5304	12.1463	3.5677	26.9726	15.6251	12.1403	14.9329	19.4293	8.93368	13.2467	7.76816
4	2	19.0983	12.2222	34.3871	25.5525	11.6436	14.47	18.4107	1.96959	20.299	12.1581	12.2054	8.31246	15.6487	10.2353	11.5191	6.86296
4	3	18.5672	27.4114	31.7647	29.3415	22.4938	15.3046	19.0557	1.58547	21.4882	10.1643	17.4295	8.98692	9.60223	13.4064	11.3535	5.15905
5	1	51.4847	38.7398	53.739	52.7902	38.3997	33.0726	29.2315	20.9952	47.4488	39.5396	22.9353	38.3149	17.4793	24.4309	15.4458	15.8273
5	2	50.2253	48.8148	59.4649	49.7215	40.0286	29.8612	32.5437	20.3865	41.3939	46.3805	29.5778	39.7952	24.7056	26.4416	14.8696	18.1089
5	3	73.4901	39.3779	67.5627	51.1236	42.7278	30.6252	24.2822	17.8342	44.2973	41.4206	30.7643	33.3779	25.7968	25.0108	19.8983	13.3435
6	1	29.2926	15.5464			11.7671	7.08			21.1059	21.0972			18.8117	16.141
6	2	22.5492	8.78439			18.3808	6.48717			21.9028	21.4825			15.8258	19.5473
6	3	22.086	15.6946			13.9902	9.0067			22.0429	17.9449			13.0938	14.8101
7	1	43.2004	17.4899			31.9533	3.89039			21.9896	27.5556			19.4075	18.0856
7	2	39.2532	9.75643			35.1232	3.8092			25.5629	26.3647			17.3085	16.271
7	3	52.9388	15.4398			34.6508	9.16779			22.7892	20.6487			20.5819	16.9968
8	1	3.81693	0	17.1068	0.435683	14.4111	0	21.2721	0	22.6836	18.4292	27.6759	22.1388	20.7342	24.991	19.1534	15.4883
8	2	16.7217	10.8007	22.7732	2.51965	14.7883	9.76784	16.6038	1.60563	22.8642	21.4119	21.3972	21.706	24.6578	23.9311	19.8313	17.5775
8	3	8.83108	4.08263	24.1722	0	14.4425	1.22174	15.307	3.13205	18.2431	26.467	24.492	23.3318	26.7061	29.9213	15.5812	11.69

## Sheet: Figure 3d-e
	Ab concentration and E:T ratio	10 ug/ml, 20:1				10 ug/ml, 6:1				10 ug/ml, 20:1				10 ug/ml, 6:1
	Cell line	293T/HLA-E-VL9	293T/HLA-E-VL9	293T/HLA-E-VL9	293T/HLA-E-VL9	293T/HLA-E-VL9	293T/HLA-E-VL9	293T/HLA-E-VL9	293T/HLA-E-VL9	293T	293T	293T	293T	293T	293T	293T	293T
Exp	Replicate	IgM + IgG	IgM + anti-NKG2A	3H4 + IgG	3H4 + anti-NKG2A	IgM + IgG	IgM + anti-NKG2A	3H4 + IgG	3H4 + anti-NKG2A	IgM + IgG	IgM + anti-NKG2A	3H4 + IgG	3H4 + anti-NKG2A	IgM + IgG	IgM + anti-NKG2A	3H4 + IgG	3H4 + anti-NKG2A
1	1	34.7177	29.6024	41.0569	40.6874	30.4915	20.03	28.8634	28.7364	33.4142	33.6136	41.3391	39.9036	20.3655	22.1399	24.1535	25.3996
1	2	37.2464	27.1545	37.3966	39.856	23.6788	20.9307	28.5863	26.9004	31.8192	31.1414	32.3874	36.0259	23.9442	20.1462	22.2695	20.2758
1	3	34.4175	25.9998	38.1817	40.6874	28.6325	20.3995	24.7065	28.1013	39.2956	35.9362	34.75	36.6639	29.7358	21.7013	17.7638	24.7516
2	1	42.3305	28.6048	40.3177	42.3776	23.5763	13.0413	27.5143	21.6106	26.9878	29.493	27.1081	30.9698	7.58656	15.4193	13.6963	14.9871
2	2	37.1135	21.4356	41.4554	40.1629	30.3617	12.6105	32.9803	20.4595	25.5875	25.2101	23.5528	26.501	16.3382	13.029	9.8948	13.844
2	3	43.973	34.4411	44.801	36.5817	26.5718	16.1783	27.696	21.4491	33.4257	25.5438	27.4144	33.3491	12.4382	11.9569	12.6898	13.6525
3	1	43.282	36.0884	45.8808	44.0455	22.3845	14.8158	18.9015	24.0054	37.7148	38.2136	38.7262	40.7214	13.6061	17.9845	13.5507	20.714
3	2	41.0315	34.5345	35.9812	41.2056	17.6557	15.4588	22.3845	21.9156	24.4966	38.7678	37.5485	45.7233	12.1652	11.8326	13.2736	17.4441
3	3	43.5499	32.7528	48.7341	43.1882	19.9196	11.6008	19.1159	25.5057	36.6617	43.3263	34.8467	39.5021	12.664	16.3218	10.4471	15.2688

## Sheet: Figure 4g
	Ab concentration and E:T ratio	10 ug/ml, 20:1		1 ug/ml, 20:1		0.1 ug/ml, 20:1		10 ug/ml, 6:1		1 ug/ml, 6:1		0.1 ug/ml, 6:1		10 ug/ml, 20:1		1 ug/ml, 20:1		0.1 ug/ml, 20:1		10 ug/ml, 6:1		1 ug/ml, 6:1		0.1 ug/ml, 6:1
	Cell line	293T/HLA-E-VL9	293T/HLA-E-VL9	293T/HLA-E-VL9	293T/HLA-E-VL9	293T/HLA-E-VL9	293T/HLA-E-VL9	293T/HLA-E-VL9	293T/HLA-E-VL9	293T/HLA-E-VL9	293T/HLA-E-VL9	293T/HLA-E-VL9	293T/HLA-E-VL9	293T	293T	293T	293T	293T	293T	293T	293T	293T	293T	293T	293T
Exp	Replicate	3H4WT	3H4v3	3H4WT	3H4v3	3H4WT	3H4v3	3H4WT	3H4v3	3H4WT	3H4v3	3H4WT	3H4v3	3H4WT	3H4v3	3H4WT	3H4v3	3H4WT	3H4v3	3H4WT	3H4v3	3H4WT	3H4v3	3H4WT	3H4v3
1	1	23.2846	36.0664
1	2	17.8048	23.4571
1	3	19.0392	26.4061
2	1	26.0439	28.8493	20.5156	29.62	21.5423	26.447	14.1428	28.7802	20.6917	19.8459	15.2546	19.6333	29.9034	30.1349	23.2928	31.8477	24.4531	35.4996	26.9164	28.306	19.5264	25.0082	19.6097	25.554
2	2	23.7111	32.7079	22.9699	29.5615	25.2116	26.2663	11.7006	23.9543	18.3893	20.0053	17.2229	20.8185	28.0648	32.7534	28.5646	26.2391	25.9882	32.7302	19.2467	22.291	27.0235	23.0168	19.9369	23.8354
2	3	18.7234	28.1531	22.7451	30.4225	20.2179	28.6261	14.0031	23.7258	13.7783	23.9065	14.0395	17.8049	28.6717	28.1667	27.8506	28.6253	29.4334	39.3083	17.9139	33.3398	25.655	29.5253	22.8703	21.9543
3	1	32.0796	70.3564	32.1846	33.2891	20.3321	25.1052	19.3866	28.8835	17.1632	23.6809	14.4846	9.46794	24.4084	22.584	24.4635	29.3767	19.6051	28.4159	15.509	15.7443	13.516	15.3009	20.7531	17.9011
3	2	25.6631	62.8219	25.4443	40.0118	26.3021	19.7845	13.4866	23.6957	17.5921	30.2561	22.3367	16.449	24.188	25.8561	27.0075	26.2995	26.1809	27.0789	16.3355	14.3737	14.2875	17.3971	18.1081	15.0993
3	3	33.7778	61.2796	34.5044	42.447	33.7253	27.2378	13.3728	31.1121	24.5426	21.6884	21.5926	11.7777	26.4473	21.2806	29.1015	20.9514	29.2209	19.5068	11.5322	21.0051	13.9568	17.807	19.9357	14.3737
4	1	24.6004	47.3489	33.6406	40.4688	31.5516	35.9785	18.2886	54.6781	20.8386	23.1316	26.9868	17.0049	18.3326	39.2636	25.3419	31.77	29.8185	28.8317	13.6028	13.0701	24.4998	23.8721	16.1228	14.8297
4	2	23.4927	58.3236	29.0833	40.8874	34.2056	32.3786	14.9357	24.1971	22.6377	30.2019	25.5074	17.8802	23.9679	25.5405	18.7442	28.063	25.114	22.9553	13.6028	14.3741	12.6467	24.4187	21.5049	22.1638
4	3	27.5147	64.4046	34.3246	38.3683	34.9565	39.6545	14.8911	37.6757	19.1361	32.8048	30.9717	30.5292	20.6501	29.5094	22.6699	36.5417	25.9181	24.1169	14.8881	16.4639	14.8881	26.9583	19.9346	19.59
5	1	35.783	57.8253	38.1905	46.7608	30.0356	29.9274	19.5676	43.0173	26.5797	37.1466	31.8803	22.6599	17.3766	36.9382	40.436	35.9506	35.7216	22.4122	8.20579	17.8744	15.6168	20.525	15.2515	4.87537
5	2	17.7269	65.0566	44.852	48.5012	32.8977	43.6709	22.9334	37.2157	22.6821	33.2996	22.6004	25.0825	30.5778	51.7267	32.8168	25.9918	28.7192	34.6072	12.2677	30.624	15.4276	12.6497	8.777	11.0537
5	3	19.7955	61.4237	37.349	60.8021	46.5915	40.6428	26.3342	31.117	24.926	24.9908	33.8689	25.1844	35.6047	25.2464	39.1746	32.4399	35.0674	34.1611	12.3812	15.9885	17.591	33.1981	10.4103	22.0052

## Sheet: Figure 4h
	Ab concentration and E:T ratio	10 ug/ml, 20:1		1 ug/ml, 20:1		0.1 ug/ml, 20:1		10 ug/ml, 6:1		1 ug/ml, 6:1		0.1 ug/ml, 6:1		10 ug/ml, 20:1		1 ug/ml, 20:1		0.1 ug/ml, 20:1		10 ug/ml, 6:1		1 ug/ml, 6:1		0.1 ug/ml, 6:1
	Cell line	293T/HLA-E-VL9	293T/HLA-E-VL9	293T/HLA-E-VL9	293T/HLA-E-VL9	293T/HLA-E-VL9	293T/HLA-E-VL9	293T/HLA-E-VL9	293T/HLA-E-VL9	293T/HLA-E-VL9	293T/HLA-E-VL9	293T/HLA-E-VL9	293T/HLA-E-VL9	293T	293T	293T	293T	293T	293T	293T	293T	293T	293T	293T	293T
Exp	Replicate	3H4WT	3H4v6	3H4WT	3H4v6	3H4WT	3H4v6	3H4WT	3H4v6	3H4WT	3H4v6	3H4WT	3H4v6	3H4WT	3H4v6	3H4WT	3H4v6	3H4WT	3H4v6	3H4WT	3H4v6	3H4WT	3H4v6	3H4WT	3H4v6
1	1	23.2846	13.494
1	2	17.8048	18.7204
1	3	19.0392	14.1231
2	1	26.0439	38.3426	20.5156	32.5151	21.5423	33.8563	14.1428	23.8151	20.6917	17.4635	15.2546	26.7339	29.9034	26.4655	23.2928	28.2811	24.4531	33.8452	26.9164	23.4667	19.5264	18.2323	19.6097	22.8164
2	2	23.7111	31.883	22.9699	31.5028	25.2116	30.7011	11.7006	25.8655	18.3893	19.3186	17.2229	20.3823	28.0648	23.6564	28.5646	29.8889	25.9882	35.1549	19.2467	23.6248	27.0235	19.7859	19.9369	23.6338
2	3	18.7234	34.2623	22.7451	32.3301	20.2179	29.2006	14.0031	27.3198	13.7783	21.1737	14.0395	22.4533	28.6717	27.4636	27.8506	26.1855	29.4334	32.9148	17.9139	25.1468	25.655	19.3749	22.8703	28.3443
3	1	32.0796	45.5496	32.1846	33.8517	20.3321	37.1439	19.3866	23.1095	17.1632	25.8417	14.4846	23.3782	24.4084	30.9833	24.4635	25.0073	19.6051	22.9811	15.509	16.3077	13.516	17.6292	20.7531	14.1347
3	2	25.6631	42.6008	25.4443	39.3909	26.3021	29.5145	13.4866	28.6486	17.5921	32.5976	22.3367	28.6038	24.188	29.6912	27.0075	26.2407	26.1809	18.7818	16.3355	17.4016	14.2875	12.894	18.1081	14.7147
3	3	33.7778	51.3947	34.5044	28.0588	33.7253	25.446	13.3728	29.6713	24.5426	23.9157	21.5926	32.1497	26.4473	23.6785	29.1015	30.3959	29.2209	32.1285	11.5322	13.9145	13.9568	18.1137	19.9357	19.582
4	1	24.6004	50.8531	33.6406	48.965	31.5516	35.6976	18.2886	35.4592	20.8386	27.4862	26.9868	28.0257	18.3326	23.1802	25.3419	38.1719	29.8185	27.4147	13.6028	10.8243	24.4998	19.9768	16.1228	26.2676
4	2	23.4927	48.3816	29.0833	60.7143	34.2056	38.4765	14.9357	30.974	22.6377	29.9891	25.5074	25.046	23.9679	34.4926	18.7442	32.3632	25.114	29.2086	13.6028	28.9096	12.6467	23.8697	21.5049	27.8846
4	3	27.5147	50.3576	34.3246	56.4173	34.9565	40.6595	14.8911	34.3363	19.1361	29.1548	30.9717	27.8375	20.6501	23.4609	22.6699	27.3964	25.9181	33.6506	14.8881	8.87791	14.8881	17.469	19.9346	21.3375
5	1	35.783	77.5279	38.1905	20.0677	30.0356	51.1177	19.5676	48.8682	26.5797	20.594	31.8803	33.1712	17.3766	39.9203	40.436	19.4686	35.7216	23.6449	8.20579	21.287	15.6168	21.0218	15.2515	11.3207
5	2	17.7269	63.3834	44.852	57.3638	32.8977	40.1552	22.9334	45.4433	22.6821	28.6523	22.6004	23.2569	30.5778	26.2659	32.8168	39.5468	28.7192	40.4417	12.2677	33.2961	15.4276	22.1637	8.777	19.6443
5	3	19.7955	62.2121	37.349	76.6754	46.5915	41.1281	26.3342	43.7234	24.926	21.4021	33.8689	25.637	35.6047	35.0387	39.1746	37.972	35.0674	21.21	12.3812	22.4235	17.591	18.7325	10.4103	6.64083

## Sheet: Figure 5b
Ab711360	3816	395	155
Ab711361	2232	233	148
Ab711383	1495	233	131
Ab711276	565	165	88.9
Ab711282	1118	259	137
Ab711290	7198	439	272
Ab711296	1753	232	147
Ab711306	1865	361	185
Ab711308	2377	329	182
Ab711309	1516	238	137
Ab711329	1356	266	134
Ab711320	4062	365	187
Ab711333	1366	223	130
Ab711354	1404	263	130
Ab711374	2728	301	198
Ab711381	1092	188	87.9
Ab711376	2104	260	120
Ab711384	8153	689	242
Ab711388	3586	359	166
Ab711397	2423	410	269
Ab711391	4771	434	151
Ab711407	1721	198	109
Ab711409	985	187	109
Ab711402	2605	228	158
Ab711413	4371	442	144
Ab711414	9743	744	179
Ab711419	7369	584	92.9
Ab711420	1941	331	158
Ab711425	2056	240	190
Ab711429	13667	522	232
Ab711432	1767	272	92.8
Ab711435	2656	253	118
Ab711438	5415	257	179
Ab711439	3492	333	122
Ab711445	11185	825	252
Ab711451	2405	330	140
Ab711459	3391	257	141
Ab711460	1200	204	109
Ab711454	3808	344	247
Ab711467	7024	337	215
Ab711474	1228	218	122
Ab711465	1178	215	110
Ab711393	801	171	269
Ab711396	1645	202	247
Ab711398	14461	329	334
Ab711392	2914	265	192
Ab711456	14383	727	433
Ab711454	753	219	102
Ab711478	1052	217	126
Ab711475	10494	666	232
Ab711488	751	218	130
Ab711497	830	208	103
Ab711507	11379	615	251
Ab711510	633	176	131
Ab711518	12061	369	260
Ab711521	5429	258	209
Ab711525	971	218	201
Ab711527	9500	594	344
Ab711527	2531	268	158
Ab711545	781	173	98.3
Ab711546	1826	349	135
Ab711547	1322	275	189
Ab711548	1175	277	113
Ab711543	9001	442	255
Ab711544	811	164	112
Ab711553	638	240	95.8
Ab711574	6481	1030	172
Ab711475	3129	520	202
Ab711489	1463	268	92.8
Ab711500	1001	256	109
Ab711501	2025	254	133
Ab711507	8891	641	83.2
Ab711520	6644	519	162
Ab711521	1557	289	93.5
Ab711527	2148	269	164
Ab711528	2807	284	182
Ab711538	1161	441	122
Ab711552	10910	823	293
Ab711544	17176	1434	149
Ab711573	9004	910	343
Ab711575	3952	299	189
Ab710436	7958	355	362
Ab710450	13155	728	344
Ab710451	5230	312	184
Ab710487	7873	472	292
Ab710497	14994	519	223
Ab710503	3396	331	59.8
Ab710504	8531	377	315
Ab710514	1762	342	81.1
Ab710527	10084	932	241
Ab710540	5249	364	471
Ab710542	12280	613	218
Ab710544	9138	836	467
Ab710551	9800	477	292
Ab710563	12159	691	292
Ab710564	5112	449	259
Ab710569	6661	628	460
Ab710571	16303	975	471
Ab710575	5441	263	524
Ab710585	11283	836	313
Ab710593	10248	701	288
Ab710599	3665	328	185
Ab710605	8618	175	130
Ab710606	12867	850	266
Ab710608	10463	320	39.8

## Sheet: Figure 5c
	Ab concentration and E:T ratio	10 ug/ml, 20:1		3 ug/ml, 20:1		10 ug/ml, 6:1		3 ug/ml, 6:1		10 ug/ml, 20:1		3 ug/ml, 20:1		10 ug/ml, 6:1		3 ug/ml, 6:1
	Cell line	293T/HLA-E-VL9	293T/HLA-E-VL9	293T/HLA-E-VL9	293T/HLA-E-VL9	293T/HLA-E-VL9	293T/HLA-E-VL9	293T/HLA-E-VL9	293T/HLA-E-VL9	293T	293T	293T	293T	293T	293T	293T	293T
Exp	Replicate	CA147	IgG	CA147	IgG	CA147	IgG	CA147	IgG	CA147	IgG	CA147	IgG	CA147	IgG	CA147	IgG
1	1	71.1381	30.452	42.769	35.8082	36.2901	13.3101	25.5121	17.7024	38.6944	23.5369	34.0933	26.6734	18.8713	11.585	21.1834	15.5045
1	2	64.117	27.1989	48.5797	36.9035	29.6908	21.6784	23.0311	21.1362	34.2545	27.2169	31.8549	28.4466	16.8402	13.9708	14.2932	12.414
1	3	59.544	34.8005	43.7822	39.7897	35.841	20.1121	24.4332	20.1176	39.2333	22.367	26.3741	28.9487	15.1038	14.6386	9.14855	12.5292
2	1	29.9596	21.6229	24.3091	17.5657	22.9012	11.7485	8.56208	0	6.16745	19.2671	13.8031	17.1305	8.34781	7.15693	3.26031	1.15877
2	2	36.1287	17.7695	30.2004	13.5456	23.3458	13.8976	8.21009	0	11.1586	20.9133	8.67179	19.8713	7.96252	7.57724	4.34611	3.96083
2	3	25.1243	27.792	35.9064	20.0852	25.7912	16.5838	9.09933	0.688554	14.1008	18.6716	9.75759	10.0115	7.71734	6.76289	0	0
3	1	20.1608	19.2907			16.7575	4.00253			14.1743	18.2565			15.6859	9.96948
3	2	23.0028	17.3148			13.2588	9.28436			22.2182	23.5151			10.9172	14.7821
3	3	26.4419	21.8873			12.3512	4.35719			11.7989	17.3409			20.3647	18.9843
4	1	17.7037	10.7764	23.9151	3.2963	21.9396	12.3193	13.8888	6.21284	28.8437	49.6259	22.2962	38.4615	21.8953	52.2888	18.3199	19.4615
4	2	22.9889	2.99032	21.2272	1.61668	19.3683	6.04357	14.7243	3.93429	20.1825	30.4373	19.3038	27.3914	19.3767	38.2377	19.3403	19.815
4	3	11.5117	0	11.4534	5.2233	16.8682	3.06193	7.87815	4.79363	29.0907	38.7738	27.5642	28.8172	28.2889	47.3164	16.4775	20.8224
5	1	63.0076	14.2327	36.4882	23.9835	21.7186	13.8569	18.8392	12.8453	40.8081	39.3565	38.5338	40.69	24.5534	12.7898	21.1362	12.4174
5	2	33.1983	6.9341	32.3717	18.0049	17.7426	8.32638	21.4755	17.0317	31.4108	42.1916	30.9029	39.6028	15.5082	22.1359	15.4332	22.19
5	3	36.4612	12.4695	43.8838	15.7165	7.67832	10.7255	21.4431	18.2409	46.5746	41.2786	36.1268	37.8969	19.012	28.3166	14.752	12.2853
6	1	42.1152	24.1382	36.2965	23.2911	41.8941	25.2196	39.8236	26.2541	27.8715	14.1136	16.8583	24.7282	21.7297	23.2693	19.2246	30.2786
6	2	42.466	21.9677	29.7686	21.4876	36.2317	16.6274	46.5727	18.673	14.9661	0	22.4812	8.41229	21.0139	3.60806	23.3848	16.8972
6	3	25.1814	23.42	35.0725	5.90769	34.4891	9.38984	40.0409	13.4693	36.742	47.3911	18.3792	12.0259	14.653	23.8898	21.6402	15.5306

## Sheet: Figure 5d
VL9 sorting date	Donor ID	Pan-B cell#	VL9 specific cells sorted	VL9 specific mAb confirmed	Percentage (%)
5/1/2019	LP021	1745540	144	23	0.00131764
2019-10-29	LP030	568160	79	13	0.00228809
2019-10-29	LP059	994723	101	11	0.00110584
2019-10-29	LP060	1017109	143	9	0.000884861

## Sheet: Figure 5e
	HLA-E VL9-PE	HLA-E-VL9-BV421	CD19 APC-Cy7	CD10 PE-CF594	CD27 PE-Cy7	CD38 APC-AF700	IgM PerCP-Cy5-5	IgD AF488
LP021	4934	40835	1424	89	94	826	1791	13144
LP021	1761	13235	1434	-46	42	817	351	13764
LP021	6896	62284	2368	139	2083	-585	2837	8373
LP021	3583	43694	954	131	-17	1825	2660	17085
LP021	3201	29167	1615	94	190	3518	100	17904
LP021	1478	18502	2048	44	6	910	1150	7612
LP021	3004	23538	2849	39	89	732	910	18158
LP021	1649	17045	1618	143	67	1076	265	13053
LP021	3476	32800	1549	265	2341	-240	1808	2578
LP021	3010	58038	4435	152	33	1136	788	32176
LP021	7003	68833	2387	114	3305	-502	2963	4509
LP021	1561	19854	677	84	151	-148	488	700
LP021	3107	14618	1573	215	279	275	2119	15241
LP021	5147	51898	450	204	2957	-252	2922	3693
LP021	5824	59613	1156	-24	3132	-695	4435	3583
LP021	1689	25097	2087	289	186	5246	1266	24566
LP021	4263	30891	2231	9	-44	376	1636	25702
LP021	13764	129222	1220	467	60	335	3113	41732
LP021	1798	15171	1498	87	36	828	203	18853
LP021	5812	42444	2609	149	32	242	2323	18200
LP021	4566	43906	3634	67	204	732	1340	29167
LP021	4041	36635	862	186	173	1179	549	24161
LP021	2639	38167	574	91	-21	537	2013	16926
LP060	1835	4237	2782	51.4	1072	-738	2888	8486
LP060	762	427	2998	2.57	11.6	351	964	5082
LP060	1413	2391	2253	2788	95.1	29944	5347	3182
LP060	2350	823	5381	27	6349	1899	9642	9470
LP060	1046	464	1860	111	1860	6.42	2002	7301
LP060	414	556	3145	8.98	143	914	1506	19761
LP060	2244	1069	4008	168	8581	-331	12815	17006
LP060	11325	49439	3170	109	990	-121	3455	11455
LP060	470	407	5628	57.8	3.85	606	161	9156
LP060	5060	13989	3761	35.9	135	481	7562	32958
LP060	1410	1040	7221	1254	293	10602	5393	16535
LP030	3792	1983	5640	-7.7	207	2210	1235	10133
LP030	565	611	1376	61.6	-55.2	1044	448	11666
LP030	1445	574	14584	136	1939	8117	3208	51272
LP030	403	3366	2405	14.1	55.2	986	430	2755
LP030	440	457	9322	34.7	55.2	2963	445	9301
LP030	1040	564	3107	35.9	-48.8	1266	302	9513
LP030	3902	824	9074	52.6	-75.8	3427	567	15967
LP030	903	2951	2189	11.6	-5.13	702	73.2	5762
LP030	2755	1049	3716	61.6	47.5	1285	1705	22716
LP030	1846	4672	1689	2337	-97.7	23482	3808	7018
LP030	2578	1174	1579	-5.13	23.1	547	313	9817
LP030	1552	9929	4108	886	65.5	4811	347	13956
LP030	2177	1853	2442	43.6	381	-248	2056	4903
LP059	343	4444	6703	97.7	2676	-207	5147	8467
LP059	2405	13796	3339	-62.9	139	2739	978	15709
LP059	1310	9642	929	173	354	-509	3583	1624
LP059	2718	614	1791	6.42	2.57	710	660	11746
LP059	1174	1815	2048	170	-48.8	5976	524	3266
LP059	2963	4791	1674	-2.57	220	515	424	9280
LP059	4791	23041	3345	151	-65.5	1055	440	23206
LP059	2219	3266	2275	44.9	68.1	1777	1244	19120
LP059	381	8099	1972	-18	64.2	835	358	8027
LP059	614	531	1549	46.2	-51.4	451	1046	8913
LP059	399	1413	4934	1022	152	14217	11507	15277

## Sheet: Figure 5f-k
Included in Supplementary Data 3
